# Supplementary material for: Design and Protocol of a Randomised Controlled Trial Evaluating Virtual Reality to Improve Patient Experience During PICC and PICC-PORT Placement in Oncology Patients
Source: Nurs Rep. 2026 May 13;16(5):165. doi: 10.3390/nursrep16050165 (PMC13209644; doi:10.3390/nursrep16050165)
Supplement: Supplementary file 1 [file nursrep-16-00165-s001.zip]

Archive with 1 entries (1 files):
- nursrep-4245899-supplementary.pdf
